# Supplementary material for: Multi-Omic Characterization of Single Cells and Cell-Free Components Detected in the Cerebrospinal Fluid of Patients with Leptomeningeal Disease
Source: Cancers (Basel). 2024 Nov 6;16(22):3746. doi: 10.3390/cancers16223746 (PMC11592257; doi:10.3390/cancers16223746)
Supplement: Supplementary file 1 [file cancers-16-03746-s001.zip]

Archive with 1 entries (1 files):
- cancers-3231460-supplementary.pdf
